# Supplementary material for: Curiosity and Mind Wandering During Music Listening Are Negatively Correlated
Source: Behav Sci (Basel). 2025 Mar 20;15(3):393. doi: 10.3390/bs15030393 (PMC11939264; doi:10.3390/bs15030393)
Supplement: Supplementary file 1 [file behavsci-15-00393-s001.zip]

Archive with 1 entries (1 files):
- behavsci-3497103-supplementary.pdf
